# Supplementary material for: The Economic Impact of Malignant Catarrhal Fever on Pastoralist Livelihoods
Source: PLoS One. 2015 Jan 28;10(1):e0116059. doi: 10.1371/journal.pone.0116059 (PMC4309580; doi:10.1371/journal.pone.0116059)
Supplement: S1 Table — The data was collected from 16 Maasai herd owners at each of the four time points (1–4). (CSV) [file pone.0116059.s001.csv]

MANAGEMENT DATA
Q no.								1	2	3a	3b	4	5A	5b	5c	5d	5e	5e	5e	5e	5f	5f	5g	6a	6b	7a	7b	8a	8b	8c	8d	8e	8f	8g	8h	8i	8j	8l	9a	9b	10a	10b	11a	11b	12	13	14a	14b	15
		(1=jan-mar; 2=may-jul; 3=aug-oct; 4=nov-dec)
FAMIILY ID	DATE	PERIOD	LOCATION	Total number of family members usually living at boma	Adults (> 10 y)	Children ( < 10 y)	No. cattle in herd	DID THEY MOVE HERD TO AVOID MCF; No=0 ; Yes= 1	ENTIRE HERD? No=0; Yes= 1	NO. CATTLE MOVED	NO. CATTLE STAYED BEHIND	WHY CATTLE STAY BEHIND?; 1= Milk at home,2=sick, 3= Breeding bulls	HOW MANY LACTATING CATTLE REMAINED AT BOMA?	MILK PROD OF CATTLE AT BOMA?	No. lactating cattle moved away?	milk prod of the cattle moved away L/d	litres consumed by herders	litres consumed by family at boma	litres discarded	litres sold	did the milk yield change; 1= stayed the same; 2= increased; 3= decreased	by how many litres / day	price of milk Tsh/litre	no of calves remained at boma	no. died	no of calves moved away	no. died	date moved away	date returned	distance travelled in km	time taken to move (days)	why the new area; 1= good pasture; 2= no wildebeest; 3= ease availability of water, 4= ease availability of salty	move entire family; No=0; Yes=1	no. of family members that moved	were non family members used; No=0; Yes=1	how many	did you pay them; No=0; Yes=1	does herder stay until after calving season; No=0; Yes=1	how far move for water(hrs)	how far move for water (km)	how far for salt (hrs)	how far for salt (km)	how far for water rest of yr (hrs)	how far for water rest of yr (KM)	destination pasture quality; high=1; medium=2; low=3	pasture quality in calving area; high=1; medium=2; low=3	would practises differ; No=0, Yes= 1	how wld they differ? Dont move animals=1, tryps treatment will be low=2; stay at boma and cultivate more=3, dipping frequency will be low=4	are cattle in 1st season more likely to suffer MCF; equally likely=1; morelikely=2; less likely=3
16	10-Sep-12	2	0217284/9557544
4	5-Sep-12	2	0218046/9560768
3	10-Sep-12	2	0215971/9554820
2	9-Sep-12	2	0220353/9553434
14	10-Sep-12	2	0213662/9556080
6	5-Sep-12	2	0220065/9562202
13	10-Sep-12	2	0220978/9561928
7	3-Sep-12	2	0220896/9562622
8	10-Sep-12	2	0214597/9570768
17	6-Sep-12	2	0214716/9569262
1	10-Sep-12	2	0215084/9568176
12	5-Sep-12	2	0215576/9564596
15	10-Sep-12	2	0212710/9566242
9	6-Sep-12	2	0220425/9565244
5	10-Sep-12	2	0219023/9565168
10	4-Sep-12	2	0219125/9566940
16	11-May-12	1	0217284/9557544	youth 6; adults 3	9	0		1	0	2	5	1	2	4	2	8	8	0	0	0	1	0	500	2	1	4	0	25-Feb-12	1-May-12	15	0.25	1,2	0	1	0	NA	NA	1	0.5	2	0.25	1	1	4	1	2	1	1,2	1
4	11-May-12	1	0218046/9560768	children 2; youths 5; adults 3	8	2		1	0	60	10	1	10	10	30	40	30	10	0	0	1	0	500	12	2	28	0	20-Feb-12	30-May-12	4	0.083	1,2	0	2	0	NA	NA	1	2	4	0.5	1.5	0.25	1	1	2	1	1	1
3	12-May-12	1	0215971/9554820	youths 2; adults 2	4	0		1	1	17	0	NA	0	NA	7	14	2	12	0	0	1	0	500	0	0	7	0	2-Feb-12	28-Apr-12	3	0.042	2	0	1	0	NA	NA	1	0.5	1	1	3	1	3	2	1	1	1	1
2	12-May-12	1	0220353/9553434	children 5, adults 2	2	5		1	1	5	0	NA	0	NA	3	6	2	4	0	0	1	0	500	0	0	3	0	12-Feb	26-Apr-12	6	0.083	2	0	1	0	NA	NA	1	3	6	0.33	0.25	3	6	1	1	0	NA	1
14	12-May-12	1	0213662/9556080	children 4; youths 5; adults 4	9	4		1	0	48	12	1,3	10	16	20	36	36	0	0	0	2	1	500	10	2	20	0	12-Jan	12-May	10	3	1,2,3	0	4	0	NA	NA	1	0.25	1	0.5	2	0.5	2	1	2	1	1	2
6	12-May-12	1	0220065/9562202	children 2; adults 2	2	2		1	0	7	43	1	3	8	7	14	14	0	0	0	3	1	500	3	0	7	1	12-Jan	12-May	15	4	1,2	0	2	0	NA	NA	1	0.5	1	0.25	0.5	3	10	2	1	1	1	1
13	12-May-12	1	0220978/9561928	children 4;youth 1; adults 2	3	4		1	0	20	6	1,2	5	10	3	6	6	0	0	0	1	0	500	5	2	3	0	12-Feb	27-Apr-12	18	5	1,2,3	0	2	0	NA	NA	1	0.5	1	0.5	1	2	6	1	2	1	1,3	2
7	12-May-12	1	0220896/9562622	children 6; youths 2; adults 3	5	6		1	0	15	3	1	3	5	9	16	16	0	0	0	2	1	500	3	1	9	2	12-Feb	12-Apr	15	0.25	1,2	0	1	0	NA	NA	1	0.5	2	1	3	3	7	1	2	1	1	1
8	13-May-12	1	0214597/9570768	children 2; youths 2; adults 2	4	2		0	0	0	6	1	4	10	0	0	0	0	0	0	1	0	500	4	0	0	0	12-Feb	21-Apr-12	2	0.042	1	0	1	0	NA	NA	1	1	2	2	4	1	3	2	1	1	4	1
17	13-May-12	1	0214716/9569262	children 3; youths 4; adults 2	6	3		1	0	40	16	1,3	14	26	20	40	40	0	0	0	3	1	500	14	0	20	0	6-Feb-12	2-May-12	15	6	1,2,3	0	2	1	2	1	1	0.5	1	0.5	1	1	3	1	2	1	1,4	1
1	13-May-12	1	0215084/9568176	children 10; youths 4; adults 4	8	10		1	0	670	30	1	26	30	145	220	20	200	0	0	2	1	500	26	0	145	2	12-Jan	1-May-12	12	0.21	1,2,3	0	3	0	NA	NA	1	1	3	1	3	0.5	2	1	2	0	NA	1
12	13-May-12	1	0215576/9564596	children 8; youths 3; adults 4	7	8		1	0	90	30	1,3	24	45	26	54	54	0	0	0	2	1	500	26	0	26	0	12-Jan	12-May	15	6	1,2,3	0	3	0	NA	NA	1	0.5	1	0.5	1	0.5	2	1	2	1	1	2
15	13-May-12	1	0212710/9566242	children 12; youths 6; adults 5	11	12		0	0	0	6	1,3	5	10	0	0	0	10	0	0	1	0	500	5	0	0	0	12-Jan	12-May	4	0.083	1,2	0	1	0	NA	NA	1	1	4	1	5	0.5	1	2	1	1	1	2
9	13-May-12	1	0220425/9565244	children 10; youths 4; adults 4	8	10		1	0	40	14	1,3	10	20	20	42	42	0	0	0	2	0.5	500	10	0	20	4	21-Jan-12	26-Apr-12	16	5	1,2	0	2	0	NA	NA	1	1	3	1	1	1	3	4	1	1	1	1
5	14-May-12	1	0219023/9565168	children 6; youth 1; adults 2	3	6		1	0	40	6	1	5	12	15	30	30	0	0	0	3	1	500	5	0	17	3	20-Jan-12	29-Apr-12	17	6	1,2	0	2	0	NA	NA	1	1	3	1	3	1	2	2	1	1	1	2
10	14-May-12	1	0219125/9566940	children 14; youths 6; adults 6	12	14		1	0	200	50	1	30	20	45	40	40	0	0	0	2	1	500	30	3	45	5	22-Jan-12	12-May	18	6	1,2,3	0	2	0	NA	NA	1	1	3	1	3	1	3	1	2	0	NA	1
16	22-Feb-12	4	0217284/9557544
4	22-Feb-12	4	0218046/9560768
3	22-Feb-12	4	0215971/9554820
2	23-Feb-12	4	0220353/9553434
14	22-Feb-12	4	0213662/9556080
6	22-Feb-12	4	0220065/9562202
13	21-Feb-12	4	0220978/9561928
7	21-Feb-12	4	0220896/9562622
8	21-Feb-12	4	0214597/9570768
17	21-Feb-12	4	0214716/9569262
1	23-Feb-12	4	0215084/9568176
12	22-Feb-12	4	0215576/9564596
15	21-Feb-12	4	0212710/9566242
9	23-Feb-12	4	0220425/9565244
5	23-Feb-12	4	0219023/9565168
10	22-Feb-12	4	0219125/9566940
16	24-Nov-11	3	0217284/9557544																																														3
4	24-Nov-11	3	0218046/9560768																																														3
3	24-Nov-11	3	0215971/9554820																																														3
2	4-Dec-11	3	0220353/9553434																																														3
14	24-Nov-11	3	0213662/9556080																																														3
6	24-Nov-12	3	0220065/9562202				20																																										3
13	24-Nov-11	3	0220978/9561928																																														3
7	24-Nov-11	3	0220896/9562622																																														3
8	25-Nov-11	3	0214597/9570768																																														1
17	25-Nov-11	3	0214716/9569262																																														3
1	25-Nov-11	3	0215084/9568176																																														3
12	25-Nov-11	3	0215576/9564596																																														2
15	24-Nov-11	3	0212710/9566242																																														3
9	25-Nov-11	3	0220425/9565244																																														3
5	25-Nov-11	3	0219023/9565168																																														1
10	25-Nov-11	3	0219125/9566940																																														3
16	30-Jul-11	1	0217284/9557544					1	0	10	5	1																end jan/2011	11-Jun	40	2	1,2	0	3	0	0		1	3	10	1.5	6	5	20	2	1	1	1
4	30-Jul-11	1	0218046/9560768					1	1	NA	NA	NA																end jan/2011	end april/2011	30	1	1,2	0	2	0	0		1	0.5	4	1	5	1	5	2	2	1	1
3	30-Jul-11	1	0215971/9554820					1	0	80	20	1																11-Jan	end april/2011	3	0.083	1,2	0	2	0	0		1	1.5	7	3	10	1.5	7	2	1	1	1
14	3-Aug-11	1	0213662/9556080					1	0	180	20	1																11-Jan	11-Apr	50	2	1,2	0	5	0	0		1	0.5	3	0.5	3	3	15	2	1	1	1
6	30-Jul-11	1	0220065/9562202					1	1	NA	NA	NA																11-Jan	end april/2011	30	2	1,2	0	3	0	0		1	1	4	0.5	3	5	4.5	2	1	1	1,3
13	2-Aug-11	1	0220978/9561928					1	0	15	10	1																early feb/2011	11-May	30	1	1,2	0	1	0	0		1	0.5	0.5	0.5	2	2	9	1	2	1	1
7	1-Aug-11	1	0220896/9562622					1	1	NA	NA	NA																early feb/2011	early may/2011	70	3	1,2	0	3	0	0		1	2	4	NA	no salt	3	10	1	2	1	1
8	28-Jul-11	1	0214597/9570768					1	0	20	2	1																11-Jan	11-May	20	1	1,2	0	1	0	0		1	1	10	NA	no salt	0.5	5	1	1	1	1
17	29-Jul-11	1	0214716/9569262					1	1	NA	NA	NA																11-Jan	end april/2011	30	2	1,2	0	1	1	2		1	1	2	NA	no salt	3	10	2	1	1	1
1	29-Jul-11	1	0215084/9568176					1	0	600	30	1																mid jan/2011	end april/2011	30	2	1,2	0	5	1	2		1	1	5	0.5	5	1	7	2	1	1	1
12	29-Jul-11	1	0215576/9564596					1	0	150	30	1																11-Jan	mid march/2011	52.5	2	1	0	3	0	0		1	3	10	2	5	2	10	2	2	1	1
15	29-Jul-11	1	0212710/9566242					0	NA	NA	NA	NA																NA	NA	NA	NA	NA	NA	NA	NA	NA		NA	NA	NA	NA	NA	5	10	2	2	1	1
9	28-Jul-11	1	0220425/9565244					1	0	20	10	1																12-Jan	11-Apr	8	1	2	0	2	0	0		1	1.5	2	0	0	8	20	2	2	1	1
5	30-Jul-11	1	0219023/9565168					1	1	NA	NA	NA																early feb/2011	end april/2011	10	1	1,2	1	4	0	0		1	2.5	15	3	20	4	35	2	1	1	1,3
10	29-Jul-11	1	0219125/9566940					1	0	1160	5	1																11-Jan	11-Jun	50	3	1,2,3	0	3	0	0		1	1	5	0	0	7	15	2	1	1	1
16	12-Nov-12	3	0217284/9557544				4
4	7-Nov-12	3	0218046/9560768				148
3	8-Nov-12	3	0215971/9554820				38
2	12-Nov-12	3	0220353/9553434				5
14	10-Nov-12	3	0213662/9556080				60
6	7-Nov-12	3	0220065/9562202				30
13	8-Nov-12	3	0220978/9561928				20
7	7-Nov-12	3	0220896/9562622				3
8	12-Nov-12	3	0214597/9570768				20
17	8-Nov-12	3	0214716/9569262				83
1	8-Nov-12	3	0215084/9568176				570
12	10-Nov-12	3	0215576/9564596				274
15	10-Nov-12	3	0212710/9566242				30
9	7-Nov-12	3	0220425/9565244				37
5	7-Nov-12	3	0219023/9565168				51
10	7-Nov-12	3	0219125/9566940				1000
16	15-Jan-13	4	0217284/9557544				5
4	15-Jan-13	4	0218046/9560768				47
3	15-Jan-13	4	0215971/9554820				10
2	15-Jan-13	4	0220353/9553434				5
14	15-Jan-13	4	0213662/9556080				100
6	15-Jan-13	4	0220065/9562202				55
13	15-Jan-13	4	0220978/9561928				20
7	15-Jan-13	4	0220896/9562622				10
8	16-Jan-13	4	0214597/9570768				6
17	15-Jan-13	4	0214716/9569262				80
1	13-Jan-13	4	0215084/9568176				800
12	16-Jan-13	4	0215576/9564596				360
15	13-Jan-13	4	0212710/9566242				37
9	16-Jan-13	4	0220425/9565244				40
5	13-Jan-13	4	0219023/9565168				70
10	13-Jan-13	4	0219125/9566940				600
[truncated: 17 more columns]
